# Supplementary material for: Elucidating the Mechanisms of Acquired Palbociclib Resistance via Comprehensive Metabolomics Profiling
Source: Curr Issues Mol Biol. 2025 Jan 2;47(1):24. doi: 10.3390/cimb47010024 (PMC11763656; doi:10.3390/cimb47010024)
Supplement: Supplementary file 1 [file cimb-47-00024-s001.zip]

Archive with 9 entries (9 files):
- Supplemental Figure Legends.pdf
- Supplemental Figure S1.tif
- Supplemental Figure S2.tif
- Supplemental Table Legends.pdf
- Supplemental Table S1.xlsx
- Supplemental Table S2.xlsx
- Supplemental Table S3.xlsx
- Supplemental Table S4  PD-R  pathway.xlsx
- Supplemental Table S5 1μM PD.xlsx
