# Supplementary material for: Elucidating the Mechanisms of Acquired Palbociclib Resistance via Comprehensive Metabolomics Profiling
Source: Curr Issues Mol Biol. 2025 Jan 2;47(1):24. doi: 10.3390/cimb47010024 (PMC11763656; doi:10.3390/cimb47010024)
Supplement: Supplementary file 1 [file cimb-47-00024-s001.zip › Supplemental Table S1.xlsx]

## Sheet: Sheet1
		p.value	Fold Change
	Adenosine	7.49e-07	0.072479
	Calabaxanthone	1.03e-05	10.54
	L-Acetylcarnitine	1.23e-05	11.702
	Nb-Stearoyltryptamine	1.37e-05	6.2214
	3-Hydroxybutyrylcarnitine	1.88e-05	22.698
	L-Tryptophan	2.32e-05	13.867
	N-Methylnicotinamide	2.36e-05	34.831
	Pyroglutamic acid	2.39e-05	2.1938
	Glucosylgalactosyl hydroxylysine	3.83e-05	5.0824
	Dodecanoylcarnitine	4.41e-05	5.2966
	cis-5-Tetradecenoylcarnitine	5.8e-05	6.3735
