# Supplementary material for: Elucidating the Mechanisms of Acquired Palbociclib Resistance via Comprehensive Metabolomics Profiling
Source: Curr Issues Mol Biol. 2025 Jan 2;47(1):24. doi: 10.3390/cimb47010024 (PMC11763656; doi:10.3390/cimb47010024)
Supplement: Supplementary file 1 [file cimb-47-00024-s001.zip › Supplemental Table S2.xlsx]

## Sheet: Sheet1
		raw.pval	FC
	Dodecanoylcarnitine	1.46e-05	3.0541
	7-Ketocholesterol	1.75e-05	5.0213
	Citicoline	0.00039683	0.4673
	N-Methylnicotinamide	0.00065984	3.0016
	Spermidine	0.0012971	3.5051
	(Cyclohexylmethyl)pyrazine	0.013008	0.46355
	S-Acetyl dihydroasparagusic acid	0.018404	2.5048
	Oxonantenine	0.032116	0.48911
	Hexylcaine	0.048233	6.0476
	2-Propionyl-2-thiazoline	0.048383	2.0821
	Notoginsenoside R10	0.086763	0.36594
