# Supplementary material for: Elucidating the Mechanisms of Acquired Palbociclib Resistance via Comprehensive Metabolomics Profiling
Source: Curr Issues Mol Biol. 2025 Jan 2;47(1):24. doi: 10.3390/cimb47010024 (PMC11763656; doi:10.3390/cimb47010024)
Supplement: Supplementary file 1 [file cimb-47-00024-s001.zip › Supplemental Table S3.xlsx]

## Sheet: Sheet1
		raw.pval	FC
	L-Acetylcarnitine	3.12e-07	3.3283
	Nb-Stearoyltryptamine	1.27e-05	2.9342
	Dodecanoylcarnitine	1.46e-05	3.0541
	7-Ketocholesterol	1.75e-05	5.0213
	Nb-Palmitoyltryptamine	3.28e-05	2.5581
	4alpha-Formyl-4beta-methyl-5alpha-cholesta-8,24-dien-3beta-ol	7.07e-05	4.6035
	Calabaxanthone	0.00022761	3.0161
	1-Phenyl-1,3-nonadecanedione	0.00027734	3.6123
	Citicoline	0.00039683	0.4673
	N-Dealkylated tolterodine	0.00040561	3.2753
	N-Methylnicotinamide	0.00065984	3.0016
	Olsalazine	0.00068186	0.4102
	11-[(2R,3S)-3-[2-amino-3-methyl-4-(2-methyl-1,3-thiazol-4-yl)but-3-en-1-yl]-2-methyloxiran-2-yl]-3,7-dihydroxy-4,4,6,8-tetramethyl-5-oxoundecanoic acid	0.0010443	2.4442
	Spermidine	0.0012971	3.5051
	2'',6''-Di-O-acetylononin	0.0055288	0.39456
	LysoPE(P-18:1(9Z)/0:0)	0.0061424	2.5501
	Temurin	0.0082785	0.27651
	myo-Inositol 1,3,4,5,6-pentakisphosphate	0.010988	2.3119
	(Cyclohexylmethyl)pyrazine	0.013008	0.46355
	LysoPC(16:1(9Z)/0:0)	0.016042	2.1671
	Glucosylgalactosyl hydroxylysine	0.018034	2.3096
	S-Acetyl dihydroasparagusic acid	0.018404	2.5048
	L-Tryptophan	0.020082	3.5944
	3-{3-[3,5-dihydroxy-4-(sulfooxy)benzoyloxy]-4,5-dihydroxybenzoyloxy}-2,4,5-trihydroxybenzoic acid	0.025964	2.3808
	Oxonantenine	0.032116	0.48911
	Ethyl 2-hydroxy-3-(3-indolyl)propanoate glucoside	0.037843	0.14811
	Ketoprofen	0.040252	3.0968
	Hexylcaine	0.048233	6.0476
	2-Propionyl-2-thiazoline	0.048383	2.0821
